# Supplementary material for: CH/π-interaction-driven self-assembly of tetraphenylethylene derivatives into the face to face arrangement
Source: RSC Adv. 2021 Jan 12;11(4):2377–82. doi: 10.1039/d0ra10572d (PMC8693644; doi:10.1039/d0ra10572d)
Supplement: RA-011-D0RA10572D-s002 [file RA-011-D0RA10572D-s002.cif]

# Electronic Supplementary Material (ESI) for RSC Advances.
# This journal is © The Royal Society of Chemistry 2020

####################################################################### 
# 
# This file contains crystal structure data downloaded from the 
# Cambridge Structural Database (CSD) hosted by the Cambridge 
# Crystallographic Data Centre (CCDC).
# 
# Full information about CCDC data access policies and citation 
# guidelines are available at http://www.ccdc.cam.ac.uk/access/V1 
# 
# Audit and citation data items may have been added by the CCDC. 
# Please retain this information to preserve the provenance of 
# this file and to allow appropriate attribution of the data. 
# 
#######################################################################

data_1
_database_code_depnum_ccdc_archive 'CCDC 2019817'
loop_
_audit_author_name
_audit_author_address
Wang
;Shandong University, Weihai,
China
;
_audit_update_record             
;
2020-07-29 deposited with the CCDC.	2020-12-28 downloaded from the CCDC.
;
_audit_creation_date             2020-06-30
_audit_creation_method           
;
Olex2 1.2
(compiled 2018.05.29 svn.r3508 for OlexSys, GUI svn.r5506)
;
_shelx_SHELXL_version_number     2018/3
_chemical_name_common            ?
_chemical_name_systematic        
;
 ? 
;
_chemical_formula_moiety         'C30 H26 O2'
_chemical_formula_sum            'C30 H26 O2'
_chemical_formula_weight         418.51
_chemical_melting_point          ?
loop_
_atom_type_symbol
_atom_type_description
_atom_type_scat_dispersion_real
_atom_type_scat_dispersion_imag
_atom_type_scat_source
C C 0.0181 0.0091 'International Tables Vol C Tables 4.2.6.8 and 6.1.1.4'
H H 0.0000 0.0000 'International Tables Vol C Tables 4.2.6.8 and 6.1.1.4'
O O 0.0492 0.0322 'International Tables Vol C Tables 4.2.6.8 and 6.1.1.4'

_shelx_space_group_comment       
;
The symmetry employed for this shelxl refinement is uniquely defined
by the following loop, which should always be used as a source of
symmetry information in preference to the above space-group names.
They are only intended as comments.
;
_space_group_crystal_system      triclinic
_space_group_IT_number           2
_space_group_name_H-M_alt        'P -1'
_space_group_name_Hall           '-P 1'
loop_
_space_group_symop_operation_xyz
'x, y, z'
'-x, -y, -z'

_cell_length_a                   9.6474(7)
_cell_length_b                   10.8318(6)
_cell_length_c                   12.4029(9)
_cell_angle_alpha                103.244(6)
_cell_angle_beta                 108.679(7)
_cell_angle_gamma                100.155(6)
_cell_volume                     1150.52(15)
_cell_formula_units_Z            2
_cell_measurement_reflns_used    3904
_cell_measurement_temperature    293(2)
_cell_measurement_theta_min      4.8960
_cell_measurement_theta_max      70.5080
_shelx_estimated_absorpt_T_max   ?
_shelx_estimated_absorpt_T_min   ?
_exptl_absorpt_coefficient_mu    0.577
_exptl_absorpt_correction_T_max  ?
_exptl_absorpt_correction_T_min  ?
_exptl_absorpt_correction_type   none
_exptl_absorpt_process_details   ?
_exptl_absorpt_special_details   ?
_exptl_crystal_colour            ?
_exptl_crystal_density_diffrn    1.208
_exptl_crystal_density_meas      ?
_exptl_crystal_density_method    'not measured'
_exptl_crystal_description       block
_exptl_crystal_F_000             444
_exptl_crystal_size_max          ?
_exptl_crystal_size_mid          ?
_exptl_crystal_size_min          ?
_exptl_special_details           
;
 ? 
;
_exptl_transmission_factor_max   ?
_exptl_transmission_factor_min   ?
_diffrn_reflns_av_R_equivalents  0.0151
_diffrn_reflns_av_unetI/netI     0.0192
_diffrn_reflns_Laue_measured_fraction_full 0.997
_diffrn_reflns_Laue_measured_fraction_max 0.997
_diffrn_reflns_limit_h_max       11
_diffrn_reflns_limit_h_min       -11
_diffrn_reflns_limit_k_max       12
_diffrn_reflns_limit_k_min       -9
_diffrn_reflns_limit_l_max       14
_diffrn_reflns_limit_l_min       -14
_diffrn_reflns_number            8030
_diffrn_reflns_point_group_measured_fraction_full 0.997
_diffrn_reflns_point_group_measured_fraction_max 0.997
_diffrn_reflns_theta_full        67.072
_diffrn_reflns_theta_max         67.072
_diffrn_reflns_theta_min         3.952
_diffrn_ambient_temperature      293(2)
_diffrn_detector_area_resol_mean ?
_diffrn_measured_fraction_theta_full 0.997
_diffrn_measured_fraction_theta_max 0.997
_diffrn_measurement_device_type  'multiwire proportional'
_diffrn_measurement_method       'phi and omega scans'
_diffrn_radiation_monochromator  graphite
_diffrn_radiation_type           CuK\a
_diffrn_radiation_wavelength     1.54178
_diffrn_source                   ?
_reflns_Friedel_coverage         0.000
_reflns_Friedel_fraction_full    .
_reflns_Friedel_fraction_max     .
_reflns_number_gt                3290
_reflns_number_total             4108
_reflns_special_details          
;
 Reflections were merged by SHELXL according to the crystal
 class for the calculation of statistics and refinement.
 
 _reflns_Friedel_fraction is defined as the number of unique
 Friedel pairs measured divided by the number that would be
 possible theoretically, ignoring centric projections and
 systematic absences.
;
_reflns_threshold_expression     'I > 2\s(I)'
_computing_cell_refinement       ?
_computing_data_collection       ?
_computing_data_reduction        ?
_computing_molecular_graphics    'Olex2 (Dolomanov et al., 2009)'
_computing_publication_material  'Olex2 (Dolomanov et al., 2009)'
_computing_structure_refinement  'ShelXL (Sheldrick, 2015)'
_computing_structure_solution    'SHELXS-97 (Sheldrick, 1990)'
_refine_diff_density_max         0.278
_refine_diff_density_min         -0.170
_refine_diff_density_rms         0.032
_refine_ls_extinction_coef       .
_refine_ls_extinction_method     none
_refine_ls_goodness_of_fit_ref   1.046
_refine_ls_hydrogen_treatment    mixed
_refine_ls_matrix_type           full
_refine_ls_number_parameters     297
_refine_ls_number_reflns         4108
_refine_ls_number_restraints     2
_refine_ls_R_factor_all          0.0575
_refine_ls_R_factor_gt           0.0483
_refine_ls_restrained_S_all      1.047
_refine_ls_shift/su_max          0.000
_refine_ls_shift/su_mean         0.000
_refine_ls_structure_factor_coef Fsqd
_refine_ls_weighting_details     
'w=1/[\s^2^(Fo^2^)+(0.0878P)^2^+0.1015P] where P=(Fo^2^+2Fc^2^)/3'
_refine_ls_weighting_scheme      calc
_refine_ls_wR_factor_gt          0.1437
_refine_ls_wR_factor_ref         0.1559
_refine_special_details          ?
_olex2_refinement_description    
;
1. Fixed Uiso
 At 1.2 times of:
  All C(H) groups, All C(H,H) groups
2. Restrained distances
 C23-H23a = C23-H23b
 0.97 with sigma of 0.01
3.a Secondary CH2 refined with riding coordinates:
 C21(H21a,H21b), C22(H22a,H22b), C24(H24a,H24b)
3.b Aromatic/amide H refined with riding coordinates:
 C2(H2), C3(H3), C4(H4), C5(H5), C6(H6), C9(H9), C10(H10), C11(H11), C12(H12),
 C13(H13), C16(H16), C17(H17), C18(H18), C19(H19), C26(H26), C27(H27), C28(H28),
  C29(H29)
;
_atom_sites_solution_hydrogens   mixed
_atom_sites_solution_primary     ?
_atom_sites_solution_secondary   ?
loop_
_atom_site_label
_atom_site_type_symbol
_atom_site_fract_x
_atom_site_fract_y
_atom_site_fract_z
_atom_site_U_iso_or_equiv
_atom_site_adp_type
_atom_site_occupancy
_atom_site_site_symmetry_order
_atom_site_calc_flag
_atom_site_refinement_flags_posn
_atom_site_refinement_flags_adp
_atom_site_refinement_flags_occupancy
_atom_site_disorder_assembly
_atom_site_disorder_group
O1 O 0.29196(15) 0.03689(12) 0.09731(10) 0.0772(4) Uani 1 1 d . . . . .
O2 O 0.53233(17) 0.02727(13) 0.29861(12) 0.0917(4) Uani 1 1 d . . . . .
C1 C 0.62383(17) 0.40860(17) 0.29382(13) 0.0635(4) Uani 1 1 d . . . . .
C2 C 0.6624(2) 0.5444(2) 0.32464(16) 0.0811(5) Uani 1 1 d . . . . .
H2 H 0.588065 0.588866 0.323517 0.097 Uiso 1 1 calc R . . . .
C3 C 0.8135(3) 0.6149(3) 0.3576(2) 0.1141(10) Uani 1 1 d . . . . .
H3 H 0.839963 0.706486 0.379914 0.137 Uiso 1 1 calc R . . . .
C4 C 0.9227(3) 0.5490(5) 0.3569(3) 0.1385(14) Uani 1 1 d . . . . .
H4 H 1.023187 0.596046 0.379348 0.166 Uiso 1 1 calc R . . . .
C5 C 0.8845(3) 0.4158(4) 0.3236(3) 0.1283(11) Uani 1 1 d . . . . .
H5 H 0.958904 0.372105 0.322123 0.154 Uiso 1 1 calc R . . . .
C6 C 0.7355(2) 0.3433(3) 0.2916(2) 0.0913(6) Uani 1 1 d . . . . .
H6 H 0.710565 0.251765 0.268742 0.110 Uiso 1 1 calc R . . . .
C7 C 0.46333(17) 0.33127(15) 0.25963(13) 0.0576(4) Uani 1 1 d . . . . .
C8 C 0.34704(17) 0.35379(14) 0.15860(14) 0.0606(4) Uani 1 1 d . . . . .
C9 C 0.20473(19) 0.36138(16) 0.15746(18) 0.0747(5) Uani 1 1 d . . . . .
H9 H 0.179209 0.353649 0.222299 0.090 Uiso 1 1 calc R . . . .
C10 C 0.1001(2) 0.38046(19) 0.0602(2) 0.0922(6) Uani 1 1 d . . . . .
H10 H 0.004735 0.384982 0.060301 0.111 Uiso 1 1 calc R . . . .
C11 C 0.1354(3) 0.3926(2) -0.0355(2) 0.0978(7) Uani 1 1 d . . . . .
H11 H 0.063731 0.403387 -0.101114 0.117 Uiso 1 1 calc R . . . .
C12 C 0.2755(3) 0.3890(2) -0.03481(18) 0.0958(7) Uani 1 1 d . . . . .
H12 H 0.300310 0.398885 -0.099470 0.115 Uiso 1 1 calc R . . . .
C13 C 0.3821(2) 0.37067(19) 0.06176(15) 0.0777(5) Uani 1 1 d . . . . .
H13 H 0.478211 0.369649 0.061678 0.093 Uiso 1 1 calc R . . . .
C14 C 0.42952(17) 0.24335(15) 0.31432(14) 0.0597(4) Uani 1 1 d . . . . .
C15 C 0.54490(17) 0.22887(16) 0.42131(14) 0.0622(4) Uani 1 1 d . . . . .
C16 C 0.60401(18) 0.32438(18) 0.53192(15) 0.0689(4) Uani 1 1 d . . . . .
H16 H 0.576270 0.402971 0.539907 0.083 Uiso 1 1 calc R . . . .
C17 C 0.7041(2) 0.3043(2) 0.63096(16) 0.0797(5) Uani 1 1 d . . . . .
H17 H 0.742703 0.369047 0.704851 0.096 Uiso 1 1 calc R . . . .
C18 C 0.7457(2) 0.1896(2) 0.61974(18) 0.0828(5) Uani 1 1 d . . . . .
H18 H 0.811995 0.176082 0.686460 0.099 Uiso 1 1 calc R . . . .
C19 C 0.6904(2) 0.0932(2) 0.51042(18) 0.0807(5) Uani 1 1 d . . . . .
H19 H 0.720150 0.015530 0.503184 0.097 Uiso 1 1 calc R . . . .
C20 C 0.59035(19) 0.11294(18) 0.41183(16) 0.0695(4) Uani 1 1 d . . . . .
C21 C 0.5667(3) -0.0947(2) 0.2763(2) 0.0889(6) Uani 1 1 d . . . . .
H21A H 0.525799 -0.148387 0.317550 0.107 Uiso 1 1 calc R . . . .
H21B H 0.676024 -0.081102 0.305299 0.107 Uiso 1 1 calc R . . . .
C22 C 0.4984(3) -0.1628(3) 0.1447(2) 0.1061(7) Uani 1 1 d . . . . .
H22A H 0.522714 -0.246742 0.130361 0.127 Uiso 1 1 calc R . . . .
H22B H 0.547818 -0.110542 0.106730 0.127 Uiso 1 1 calc R . . . .
C23 C 0.3282(3) -0.1887(2) 0.0827(2) 0.0955(6) Uani 1 1 d D . . . .
H23A H 0.291(2) -0.2712(15) 0.0150(15) 0.107(7) Uiso 1 1 d D . . . .
H23B H 0.283(3) -0.195(2) 0.1436(18) 0.117(8) Uiso 1 1 d D . . . .
C24 C 0.2702(3) -0.0915(2) 0.01869(19) 0.0920(6) Uani 1 1 d . . . . .
H24A H 0.321854 -0.081432 -0.035510 0.110 Uiso 1 1 calc R . . . .
H24B H 0.162590 -0.128913 -0.029077 0.110 Uiso 1 1 calc R . . . .
C25 C 0.20922(19) 0.04857(16) 0.16849(15) 0.0670(4) Uani 1 1 d . . . . .
C26 C 0.0650(2) -0.03391(18) 0.13805(18) 0.0802(5) Uani 1 1 d . . . . .
H26 H 0.021660 -0.102843 0.066754 0.096 Uiso 1 1 calc R . . . .
C27 C -0.0129(2) -0.0142(2) 0.2122(2) 0.0878(6) Uani 1 1 d . . . . .
H27 H -0.109405 -0.069266 0.190275 0.105 Uiso 1 1 calc R . . . .
C28 C 0.0495(2) 0.0862(2) 0.3191(2) 0.0850(5) Uani 1 1 d . . . . .
H28 H -0.003616 0.098806 0.369624 0.102 Uiso 1 1 calc R . . . .
C29 C 0.1930(2) 0.16809(18) 0.34983(17) 0.0727(4) Uani 1 1 d . . . . .
H29 H 0.236134 0.235306 0.422301 0.087 Uiso 1 1 calc R . . . .
C30 C 0.27404(18) 0.15268(15) 0.27569(14) 0.0618(4) Uani 1 1 d . . . . .

loop_
_atom_site_aniso_label
_atom_site_aniso_U_11
_atom_site_aniso_U_22
_atom_site_aniso_U_33
_atom_site_aniso_U_23
_atom_site_aniso_U_13
_atom_site_aniso_U_12
O1 0.0905(9) 0.0723(7) 0.0634(7) 0.0174(5) 0.0289(6) 0.0133(6)
O2 0.1084(11) 0.0826(8) 0.0780(9) 0.0215(7) 0.0208(7) 0.0420(8)
C1 0.0571(8) 0.0825(10) 0.0523(8) 0.0241(7) 0.0236(7) 0.0118(7)
C2 0.0841(12) 0.0858(12) 0.0643(10) 0.0164(9) 0.0343(9) -0.0026(9)
C3 0.1087(19) 0.1243(19) 0.0727(13) 0.0176(12) 0.0330(12) -0.0381(15)
C4 0.0638(14) 0.234(4) 0.1032(19) 0.078(2) 0.0241(13) -0.0165(19)
C5 0.0663(13) 0.223(4) 0.137(2) 0.108(2) 0.0517(14) 0.0448(18)
C6 0.0696(11) 0.1343(18) 0.0980(15) 0.0603(13) 0.0449(11) 0.0374(11)
C7 0.0557(8) 0.0623(8) 0.0551(8) 0.0157(6) 0.0226(6) 0.0157(6)
C8 0.0609(9) 0.0535(8) 0.0610(9) 0.0130(6) 0.0182(7) 0.0147(6)
C9 0.0622(10) 0.0646(10) 0.0968(13) 0.0289(9) 0.0265(9) 0.0171(7)
C10 0.0648(11) 0.0716(11) 0.1231(18) 0.0307(11) 0.0118(11) 0.0202(8)
C11 0.1014(16) 0.0762(12) 0.0854(14) 0.0218(10) -0.0038(12) 0.0274(11)
C12 0.1231(19) 0.0975(14) 0.0635(11) 0.0261(10) 0.0221(11) 0.0440(13)
C13 0.0852(12) 0.0914(12) 0.0584(9) 0.0226(8) 0.0252(8) 0.0328(10)
C14 0.0576(8) 0.0619(9) 0.0585(8) 0.0169(7) 0.0223(7) 0.0145(6)
C15 0.0556(8) 0.0716(9) 0.0605(9) 0.0247(7) 0.0235(7) 0.0112(7)
C16 0.0617(9) 0.0777(10) 0.0651(10) 0.0230(8) 0.0256(8) 0.0087(7)
C17 0.0667(10) 0.1013(14) 0.0596(10) 0.0231(9) 0.0191(8) 0.0055(9)
C18 0.0653(10) 0.1138(15) 0.0708(11) 0.0446(11) 0.0202(8) 0.0164(10)
C19 0.0740(11) 0.0931(13) 0.0852(13) 0.0456(11) 0.0285(10) 0.0263(9)
C20 0.0655(10) 0.0767(10) 0.0670(10) 0.0277(8) 0.0237(8) 0.0156(8)
C21 0.0886(13) 0.0879(13) 0.1013(15) 0.0310(11) 0.0431(12) 0.0342(10)
C22 0.1101(17) 0.1062(16) 0.1065(17) 0.0160(13) 0.0535(14) 0.0378(13)
C23 0.1039(16) 0.0812(13) 0.0943(16) 0.0113(11) 0.0410(13) 0.0212(11)
C24 0.1152(17) 0.0813(12) 0.0710(12) 0.0127(9) 0.0368(11) 0.0168(11)
C25 0.0689(10) 0.0655(9) 0.0621(9) 0.0235(7) 0.0188(7) 0.0129(7)
C26 0.0738(11) 0.0701(11) 0.0767(12) 0.0196(9) 0.0122(9) 0.0054(8)
C27 0.0607(10) 0.0898(13) 0.1044(15) 0.0357(12) 0.0235(10) 0.0063(9)
C28 0.0684(11) 0.0982(14) 0.0959(14) 0.0354(11) 0.0389(10) 0.0180(9)
C29 0.0654(10) 0.0783(11) 0.0728(10) 0.0213(8) 0.0275(8) 0.0150(8)
C30 0.0588(8) 0.0627(9) 0.0624(9) 0.0236(7) 0.0194(7) 0.0134(7)

_geom_special_details            
;
 All esds (except the esd in the dihedral angle between two l.s. planes)
 are estimated using the full covariance matrix.  The cell esds are taken
 into account individually in the estimation of esds in distances, angles
 and torsion angles; correlations between esds in cell parameters are only
 used when they are defined by crystal symmetry.  An approximate (isotropic)
 treatment of cell esds is used for estimating esds involving l.s. planes.
;
loop_
_geom_bond_atom_site_label_1
_geom_bond_atom_site_label_2
_geom_bond_distance
_geom_bond_site_symmetry_2
_geom_bond_publ_flag
O1 C24 1.440(2) . ?
O1 C25 1.367(2) . ?
O2 C20 1.365(2) . ?
O2 C21 1.407(2) . ?
C1 C2 1.380(3) . ?
C1 C6 1.393(3) . ?
C1 C7 1.496(2) . ?
C2 C3 1.399(3) . ?
C3 C4 1.375(5) . ?
C4 C5 1.352(5) . ?
C5 C6 1.390(4) . ?
C7 C8 1.491(2) . ?
C7 C14 1.342(2) . ?
C8 C9 1.386(2) . ?
C8 C13 1.389(2) . ?
C9 C10 1.387(3) . ?
C10 C11 1.363(4) . ?
C11 C12 1.356(3) . ?
C12 C13 1.387(3) . ?
C14 C15 1.495(2) . ?
C14 C30 1.500(2) . ?
C15 C16 1.385(2) . ?
C15 C20 1.394(2) . ?
C16 C17 1.387(3) . ?
C17 C18 1.363(3) . ?
C18 C19 1.380(3) . ?
C19 C20 1.382(3) . ?
C21 C22 1.493(3) . ?
C22 C23 1.515(4) . ?
C23 C24 1.535(3) . ?
C25 C26 1.395(2) . ?
C25 C30 1.401(2) . ?
C26 C27 1.366(3) . ?
C27 C28 1.378(3) . ?
C28 C29 1.387(3) . ?
C29 C30 1.386(2) . ?

loop_
_geom_angle_atom_site_label_1
_geom_angle_atom_site_label_2
_geom_angle_atom_site_label_3
_geom_angle
_geom_angle_site_symmetry_1
_geom_angle_site_symmetry_3
_geom_angle_publ_flag
C25 O1 C24 118.55(14) . . ?
C20 O2 C21 120.32(15) . . ?
C2 C1 C6 119.27(17) . . ?
C2 C1 C7 120.79(16) . . ?
C6 C1 C7 119.92(17) . . ?
C1 C2 C3 119.9(2) . . ?
C4 C3 C2 120.0(3) . . ?
C5 C4 C3 120.2(2) . . ?
C4 C5 C6 121.0(3) . . ?
C5 C6 C1 119.6(3) . . ?
C8 C7 C1 115.90(13) . . ?
C14 C7 C1 121.08(14) . . ?
C14 C7 C8 122.96(14) . . ?
C9 C8 C7 122.88(15) . . ?
C9 C8 C13 117.74(16) . . ?
C13 C8 C7 119.37(15) . . ?
C8 C9 C10 120.4(2) . . ?
C11 C10 C9 120.7(2) . . ?
C12 C11 C10 119.8(2) . . ?
C11 C12 C13 120.4(2) . . ?
C12 C13 C8 120.87(19) . . ?
C7 C14 C15 122.39(14) . . ?
C7 C14 C30 123.64(14) . . ?
C15 C14 C30 113.96(13) . . ?
C16 C15 C14 122.38(15) . . ?
C16 C15 C20 118.22(15) . . ?
C20 C15 C14 119.33(14) . . ?
C15 C16 C17 120.86(18) . . ?
C18 C17 C16 119.85(18) . . ?
C17 C18 C19 120.71(17) . . ?
C18 C19 C20 119.45(19) . . ?
O2 C20 C15 114.21(15) . . ?
O2 C20 C19 124.84(17) . . ?
C19 C20 C15 120.90(17) . . ?
O2 C21 C22 108.66(19) . . ?
C21 C22 C23 117.47(19) . . ?
C22 C23 C24 117.9(2) . . ?
O1 C24 C23 114.51(17) . . ?
O1 C25 C26 123.68(16) . . ?
O1 C25 C30 116.63(14) . . ?
C26 C25 C30 119.65(16) . . ?
C27 C26 C25 120.48(18) . . ?
C26 C27 C28 120.97(17) . . ?
C27 C28 C29 118.69(18) . . ?
C30 C29 C28 121.92(17) . . ?
C25 C30 C14 122.18(14) . . ?
C29 C30 C14 119.52(14) . . ?
C29 C30 C25 118.26(15) . . ?

_shelx_res_file                  
;
TITL 1 in P-1
    1.res
    created by SHELXL-2018/3 at 21:24:22 on 30-Jun-2020
CELL 1.54178 9.6474 10.8318 12.4029 103.244 108.679 100.155
ZERR 2 0.0007 0.0006 0.0009 0.006 0.007 0.006
LATT 1
SFAC C H O
UNIT 60 52 4
DFIX 0.97 0.01 C23 H23a C23 H23b

L.S. 4
PLAN  5
BOND
fmap 2
acta
SHEL 999 0.837
OMIT -2 -2 4
OMIT 0 -1 5
OMIT -1 -1 2
OMIT -3 -1 4
REM <olex2.extras>
REM <HklSrc "%.\\1.hkl">
REM </olex2.extras>

WGHT    0.087800    0.101500
FVAR       0.37515
O1    3    0.291958    0.036894    0.097315    11.00000    0.09048    0.07231 =
         0.06344    0.01737    0.02894    0.01331
O2    3    0.532334    0.027268    0.298613    11.00000    0.10841    0.08257 =
         0.07805    0.02148    0.02082    0.04196
C1    1    0.623828    0.408602    0.293824    11.00000    0.05707    0.08253 =
         0.05228    0.02406    0.02362    0.01181
C2    1    0.662373    0.544372    0.324637    11.00000    0.08411    0.08582 =
         0.06433    0.01640    0.03433   -0.00262
AFIX  43
H2    2    0.588065    0.588866    0.323517    11.00000   -1.20000
AFIX   0
C3    1    0.813452    0.614932    0.357559    11.00000    0.10871    0.12434 =
         0.07273    0.01761    0.03302   -0.03811
AFIX  43
H3    2    0.839963    0.706486    0.379914    11.00000   -1.20000
AFIX   0
C4    1    0.922705    0.548970    0.356870    11.00000    0.06383    0.23351 =
         0.10320    0.07766    0.02407   -0.01652
AFIX  43
H4    2    1.023187    0.596046    0.379348    11.00000   -1.20000
AFIX   0
C5    1    0.884455    0.415828    0.323596    11.00000    0.06635    0.22350 =
         0.13671    0.10845    0.05173    0.04483
AFIX  43
H5    2    0.958904    0.372105    0.322123    11.00000   -1.20000
AFIX   0
C6    1    0.735498    0.343308    0.291553    11.00000    0.06962    0.13427 =
         0.09803    0.06034    0.04490    0.03740
AFIX  43
H6    2    0.710565    0.251765    0.268742    11.00000   -1.20000
AFIX   0
C7    1    0.463333    0.331269    0.259631    11.00000    0.05569    0.06227 =
         0.05505    0.01574    0.02263    0.01573
C8    1    0.347044    0.353791    0.158599    11.00000    0.06094    0.05354 =
         0.06097    0.01298    0.01821    0.01473
C9    1    0.204734    0.361384    0.157456    11.00000    0.06216    0.06461 =
         0.09683    0.02894    0.02655    0.01710
AFIX  43
H9    2    0.179209    0.353649    0.222299    11.00000   -1.20000
AFIX   0
C10   1    0.100066    0.380455    0.060194    11.00000    0.06479    0.07160 =
         0.12314    0.03065    0.01180    0.02020
AFIX  43
H10   2    0.004735    0.384982    0.060301    11.00000   -1.20000
AFIX   0
C11   1    0.135426    0.392633   -0.035543    11.00000    0.10138    0.07620 =
         0.08543    0.02184   -0.00382    0.02743
AFIX  43
H11   2    0.063731    0.403387   -0.101114    11.00000   -1.20000
AFIX   0
C12   1    0.275532    0.389008   -0.034808    11.00000    0.12308    0.09746 =
         0.06348    0.02612    0.02210    0.04400
AFIX  43
H12   2    0.300310    0.398885   -0.099470    11.00000   -1.20000
AFIX   0
C13   1    0.382053    0.370665    0.061760    11.00000    0.08517    0.09143 =
         0.05845    0.02262    0.02517    0.03276
AFIX  43
H13   2    0.478211    0.369649    0.061678    11.00000   -1.20000
AFIX   0
C14   1    0.429524    0.243355    0.314318    11.00000    0.05764    0.06192 =
         0.05847    0.01685    0.02233    0.01450
C15   1    0.544902    0.228867    0.421314    11.00000    0.05555    0.07163 =
         0.06054    0.02473    0.02348    0.01119
C16   1    0.604014    0.324376    0.531923    11.00000    0.06167    0.07767 =
         0.06508    0.02299    0.02555    0.00875
AFIX  43
H16   2    0.576270    0.402971    0.539907    11.00000   -1.20000
AFIX   0
C17   1    0.704078    0.304327    0.630964    11.00000    0.06667    0.10131 =
         0.05961    0.02306    0.01910    0.00547
AFIX  43
H17   2    0.742703    0.369047    0.704851    11.00000   -1.20000
AFIX   0
C18   1    0.745651    0.189568    0.619739    11.00000    0.06534    0.11380 =
         0.07076    0.04464    0.02025    0.01643
AFIX  43
H18   2    0.811995    0.176082    0.686460    11.00000   -1.20000
AFIX   0
C19   1    0.690353    0.093158    0.510425    11.00000    0.07404    0.09311 =
         0.08516    0.04563    0.02849    0.02627
AFIX  43
H19   2    0.720150    0.015530    0.503184    11.00000   -1.20000
AFIX   0
C20   1    0.590350    0.112941    0.411830    11.00000    0.06555    0.07668 =
         0.06705    0.02775    0.02374    0.01564
C21   1    0.566724   -0.094727    0.276263    11.00000    0.08856    0.08786 =
         0.10126    0.03103    0.04311    0.03418
AFIX  23
H21A  2    0.525799   -0.148387    0.317550    11.00000   -1.20000
H21B  2    0.676024   -0.081102    0.305299    11.00000   -1.20000
AFIX   0
C22   1    0.498374   -0.162827    0.144700    11.00000    0.11013    0.10621 =
         0.10651    0.01604    0.05350    0.03782
AFIX  23
H22A  2    0.522714   -0.246742    0.130361    11.00000   -1.20000
H22B  2    0.547818   -0.110542    0.106730    11.00000   -1.20000
AFIX   0
C23   1    0.328180   -0.188717    0.082661    11.00000    0.10386    0.08124 =
         0.09434    0.01131    0.04095    0.02117
H23A  2    0.290915   -0.271236    0.014974    11.00000    0.10701
H23B  2    0.283346   -0.195052    0.143609    11.00000    0.11749
C24   1    0.270214   -0.091489    0.018691    11.00000    0.11524    0.08131 =
         0.07101    0.01271    0.03682    0.01682
AFIX  23
H24A  2    0.321854   -0.081432   -0.035510    11.00000   -1.20000
H24B  2    0.162590   -0.128913   -0.029077    11.00000   -1.20000
AFIX   0
C25   1    0.209215    0.048571    0.168493    11.00000    0.06894    0.06554 =
         0.06206    0.02351    0.01879    0.01292
C26   1    0.065048   -0.033911    0.138055    11.00000    0.07383    0.07006 =
         0.07670    0.01955    0.01220    0.00543
AFIX  43
H26   2    0.021660   -0.102843    0.066754    11.00000   -1.20000
AFIX   0
C27   1   -0.012865   -0.014162    0.212226    11.00000    0.06070    0.08984 =
         0.10438    0.03570    0.02353    0.00630
AFIX  43
H27   2   -0.109405   -0.069266    0.190275    11.00000   -1.20000
AFIX   0
C28   1    0.049503    0.086227    0.319108    11.00000    0.06837    0.09824 =
         0.09592    0.03544    0.03894    0.01797
AFIX  43
H28   2   -0.003616    0.098806    0.369624    11.00000   -1.20000
AFIX   0
C29   1    0.193002    0.168093    0.349829    11.00000    0.06544    0.07831 =
         0.07281    0.02132    0.02754    0.01496
AFIX  43
H29   2    0.236134    0.235306    0.422301    11.00000   -1.20000
AFIX   0
C30   1    0.274041    0.152684    0.275685    11.00000    0.05881    0.06272 =
         0.06242    0.02363    0.01940    0.01341
HKLF 4


REM  1 in P-1
REM wR2 = 0.1559, GooF = S = 1.046, Restrained GooF = 1.047 for all data
REM R1 = 0.0483 for 3290 Fo > 4sig(Fo) and 0.0575 for all 4108 data
REM 297 parameters refined using 2 restraints

END

WGHT      0.0878      0.1015

REM Highest difference peak  0.278,  deepest hole -0.170,  1-sigma level  0.032
Q1    1   0.3997 -0.1303  0.0415  11.00000  0.05    0.28
Q2    1   0.4503  0.2883  0.0382  11.00000  0.05    0.22
Q3    1   0.5712 -0.0114  0.2138  11.00000  0.05    0.14
Q4    1   0.4044 -0.1996  0.1607  11.00000  0.05    0.14
Q5    1   0.2564 -0.0573 -0.0666  11.00000  0.05    0.11
;
_shelx_res_checksum              53208
_olex2_submission_special_instructions 'No special instructions were received'
